# Supplementary material for: Social facilitation of trotting: Can horses perceive and adapt to the movement of another horse?
Source: PLoS One. 2024 Aug 26;19(8):e0309474. doi: 10.1371/journal.pone.0309474 (PMC11346917; doi:10.1371/journal.pone.0309474)
Supplement: S1 Data — (XLSX) [file pone.0309474.s003.xlsx]

## Sheet: matriz
animal	sequencia	periodo	grupo	tempo	fc	lactato	glicose	atrasar	abrir_a_boca	bufar	dilatar_narinas	fixar_orelhas_para_frente	olhar_para_lado	recuar	angulo_da_cabeca
pampa	tc	2	CONTROLE	0	26	6.4	81								27
pampa	tc	2	CONTROLE	1		3.9	82	1	0	0	0	0	0	0	32
pampa	tc	2	CONTROLE	2		2.9	80	0	0	0	0	0	0	0	35
pampa	tc	1	TESTE	0	25	10.1	86								31
pampa	tc	1	TESTE	1		7.2	82	0	0	1	0	0	0	0	32
pampa	tc	1	TESTE	2		7.4	83	0	0	1	0	1	0	0	36
frida	ct	1	CONTROLE	0	108	8.3	70								13
frida	ct	1	CONTROLE	1	90	5.8	73	1	0	1	0	1	1	0	20
frida	ct	1	CONTROLE	2	76	3.9	74	0	0	1	0	0	1	0	22
frida	ct	2	TESTE	0	112	5.2	85								14
frida	ct	2	TESTE	1	93	4	81	1	0	1	0	0	1	0	17
frida	ct	2	TESTE	2	127			0	0	0	0	1	0	1	33
clarice	ct	1	CONTROLE	0	107	4.6	76								23
clarice	ct	1	CONTROLE	1	102	3.8	72	1	1	1	0	0	0	0	22
clarice	ct	1	CONTROLE	2	80	3.5	67	0	0	0	0	0	0	0	24
clarice	ct	2	TESTE	0	98	3.5	73								14
clarice	ct	2	TESTE	1	95	2.9	60	0	0	1	0	0	1	0	21
clarice	ct	2	TESTE	2	144	4.2	64	1	0	0	1	1	1	0	31
dilma	tc	2	CONTROLE	0	85	4.5	70								17
dilma	tc	2	CONTROLE	1	157	4	70	1	0	1	0	0	0	0	29
dilma	tc	2	CONTROLE	2	113	3.7	70	0	0	0	0	1	0	0	20
dilma	tc	1	TESTE	0	113	7	80								23
dilma	tc	1	TESTE	1	136	4.1	75	0	0	1	0	0	1	0	23
dilma	tc	1	TESTE	2	136			0	0	0	0	1	0	1	40
cleo	ct	1	CONTROLE	0	77	5.3	78								20
cleo	ct	1	CONTROLE	1	176	5.2	77	1	1	1	0	0	0	0	22
cleo	ct	1	CONTROLE	2	74	5.3	75	0	0	1	0	0	0	0	23
cleo	ct	2	TESTE	0	107	5.4	77								12
cleo	ct	2	TESTE	1	105	3.9	83	0	0	1	0	0	0	0	22
cleo	ct	2	TESTE	2	174	6	77	1	0	0	0	1	0	0	35
indoctro	tc	2	CONTROLE	0	160	3.3	72								16
indoctro	tc	2	CONTROLE	1	111	2.2	66	0	0	1	1	0	0	0	20
indoctro	tc	2	CONTROLE	2	90	1.7	61	0	0	1	0	0	0	0	25
indoctro	tc	1	TESTE	0	167	3.5	91								14
indoctro	tc	1	TESTE	1	113	3.6	79	0	1	1	1	0	0	0	14
indoctro	tc	1	TESTE	2	110	5.1	64	1	1	0	1	1	1	0	40
emilion	tc	2	CONTROLE	0	83	2.3	78								26
emilion	tc	2	CONTROLE	1	157	1.5	69	1	1	0	0	1	0	0	28
emilion	tc	2	CONTROLE	2	75	1.9	68	0	0	0	0	0	0	0	27
emilion	tc	1	TESTE	0	67	3.1	73								12
emilion	tc	1	TESTE	1	85	2.7	65	0	0	1	0	0	0	0	31
emilion	tc	1	TESTE	2	94	3.7	56	1	0	0	1	1	1	1	40
